# Supplementary material for: COVID-19 Survivor Patients Carrying the Rs35705950 Risk Allele in MUC5B Have Higher Plasma Levels of Mucin 5B
Source: Curr Issues Mol Biol. 2022 Jul 22;44(8):3283–90. doi: 10.3390/cimb44080226 (PMC9329856; doi:10.3390/cimb44080226)
Supplement: Supplementary file 1 [file cimb-44-00226-s001.zip]

Archive with 1 entries (1 files):
- cimb-1804639-supplementary.pdf
